# Supplementary material for: Diversity of Harbinger-like Transposons in Teleost Fish Genomes
Source: Animals (Basel). 2022 May 31;12(11):1429. doi: 10.3390/ani12111429 (PMC9179366; doi:10.3390/ani12111429)
Supplement: Supplementary file 1 [file animals-12-01429-s001.zip]

Archive with 1 entries (1 files):
- animals-1703301-supplementary.pdf
